# Supplementary material for: Phytochemical, Morphological, and Physiological Variation in Different Ajowan (Trachyspermum ammi L.) Populations as Affected by Salt Stress, Genotype × Year Interaction and Pollination System
Source: Int J Mol Sci. 2023 Jun 21;24(13):10438. doi: 10.3390/ijms241310438 (PMC10341850; doi:10.3390/ijms241310438)
Supplement: Supplementary file 1 [file ijms-24-10438-s001.zip]

Archive with 1 entries (1 files):
- ijms-2421156-SI.pdf
